# Supplementary material for: Fatty acid metabolism is related to the immune microenvironment changes of gastric cancer and RGS2 is a new tumor biomarker
Source: Front Immunol. 2022 Dec 14;13:1065927. doi: 10.3389/fimmu.2022.1065927 (PMC9797045; doi:10.3389/fimmu.2022.1065927)
Supplement: Supplementary Table 1 — The regression coefficient of each gene [file Table_1.xlsx]

## Sheet: Sheet1
symbol	coef
RGS2	0.0270476
DUSP1	0.00358306
CXCR4	0.0714442
FNDC1	0.0619857
SNCG	0.0322527
SLCO2A1	0.00864597
APOD	0.0176959
GPX3	0.0695814
